# Supplementary material for: Unveiling the Efficacy of Sesquiterpenes from Marine Sponge Dactylospongia elegans in Inhibiting Dihydrofolate Reductase Using Docking and Molecular Dynamic Studies
Source: Molecules. 2023 Jan 29;28(3):1292. doi: 10.3390/molecules28031292 (PMC9921107; doi:10.3390/molecules28031292)
Supplement: Supplementary file 1 [file molecules-28-01292-s001.zip]

Archive with 1 entries (1 files):
- molecules-2164015-supplementary.pdf
